# Supplementary material for: Production and Characterization of Red Fruit Spirits Made from Red Raspberries, Blueberries, and Strawberries
Source: Foods. 2024 Apr 13;13(8):1187. doi: 10.3390/foods13081187 (PMC11048981; doi:10.3390/foods13081187)
Supplement: Supplementary file 1 [file foods-13-01187-s001.zip]

Archive with 1 entries (1 files):
- foods-2946081-supplementary.pdf
